# Supplementary material for: Parental Happiness Socialization and Youth Adjustment in Italy and Azerbaijan in the COVID-19 Pandemic Era
Source: Int J Environ Res Public Health. 2023 Feb 17;20(4):3604. doi: 10.3390/ijerph20043604 (PMC9960549; doi:10.3390/ijerph20043604)
Supplement: Supplementary file 1 [file ijerph-20-03604-s001.zip]

Archive with 1 entries (1 files):
- ijerph-2203836-supplementary.pdf
